# Supplementary material for: Prostate-Specific Membrane Antigen (PSMA) Expression Predicts Need for Early Treatment in Prostate Cancer Patients Managed with Active Surveillance
Source: Int J Mol Sci. 2023 Nov 7;24(22):16022. doi: 10.3390/ijms242216022 (PMC10671119; doi:10.3390/ijms242216022)
Supplement: Supplementary file 1 [file ijms-24-16022-s001.zip]

Archive with 1 entries (1 files):
- ijms-2655686-supplementary.pdf
